# Supplementary material for: Characterisation of Milk Microbiota from Subclinical Mastitis and Apparently Healthy Dairy Cattle in Free State Province, South Africa
Source: Vet Sci. 2023 Oct 11;10(10):616. doi: 10.3390/vetsci10100616 (PMC10610705; doi:10.3390/vetsci10100616)
Supplement: Supplementary file 1 [file vetsci-10-00616-s001.zip]

Archive with 8 entries (8 files):
- figure S1.jpg
- Figure S2.jpg
- Figure S3.jpg
- Figure S4.jpg
- Figure S5.jpg
- Figure S6.jpg
- Table S1.xlsx
- TableS2.xlsx
