# Supplementary material for: Characterisation of Milk Microbiota from Subclinical Mastitis and Apparently Healthy Dairy Cattle in Free State Province, South Africa
Source: Vet Sci. 2023 Oct 11;10(10):616. doi: 10.3390/vetsci10100616 (PMC10610705; doi:10.3390/vetsci10100616)
Supplement: Supplementary file 1 [file vetsci-10-00616-s001.zip › Table S1.xlsx]

## Sheet: Sheet1
sample	ccs	post_primer_removal	filtered	denoised	nonchimera
demultiplex.M13_bc1001_F--M13_bc1049_R.hifi_reads.fastq	30228	24772	15760	13698	12890
demultiplex.M13_bc1001_F--M13_bc1050_R.hifi_reads.fastq	48172	39268	29996	27072	25205
demultiplex.M13_bc1001_F--M13_bc1051_R.hifi_reads.fastq	24540	19998	14340	13155	11963
demultiplex.M13_bc1001_F--M13_bc1052_R.hifi_reads.fastq	38427	31441	22474	21643	16106
demultiplex.M13_bc1001_F--M13_bc1053_R.hifi_reads.fastq	38425	31207	23707	23078	18776
demultiplex.M13_bc1001_F--M13_bc1054_R.hifi_reads.fastq	20383	16815	11318	9379	7860
demultiplex.M13_bc1001_F--M13_bc1055_R.hifi_reads.fastq	27235	22741	13926	11079	9502
demultiplex.M13_bc1001_F--M13_bc1056_R.hifi_reads.fastq	12369	10950	7042	4967	4900
demultiplex.M13_bc1001_F--M13_bc1057_R.hifi_reads.fastq	9152	7865	5141	3910	3869
demultiplex.M13_bc1001_F--M13_bc1058_R.hifi_reads.fastq	11314	9543	5889	4029	3967
demultiplex.M13_bc1001_F--M13_bc1059_R.hifi_reads.fastq	24240	20113	12671	10020	6472
demultiplex.M13_bc1001_F--M13_bc1060_R.hifi_reads.fastq	15494	13271	8637	7279	6273
demultiplex.M13_bc1002_F--M13_bc1049_R.hifi_reads.fastq	19411	16138	11043	9197	8231
demultiplex.M13_bc1002_F--M13_bc1050_R.hifi_reads.fastq	30238	25266	17366	15873	11459
demultiplex.M13_bc1002_F--M13_bc1051_R.hifi_reads.fastq	27486	22747	15823	14093	12389
demultiplex.M13_bc1002_F--M13_bc1052_R.hifi_reads.fastq	20075	16858	9956	6879	5795
demultiplex.M13_bc1002_F--M13_bc1053_R.hifi_reads.fastq	37224	30149	21426	20189	18389
demultiplex.M13_bc1002_F--M13_bc1054_R.hifi_reads.fastq	17333	14377	9716	7917	6916
demultiplex.M13_bc1002_F--M13_bc1055_R.hifi_reads.fastq	26859	22607	14579	11802	10326
demultiplex.M13_bc1002_F--M13_bc1056_R.hifi_reads.fastq	20939	17501	11812	9818	8069
SUM	499544	413627			209357
MAX	48172				25205
MIN	9152				3869
Average	24977.2				10467.9
