# Supplementary material for: Characterisation of Milk Microbiota from Subclinical Mastitis and Apparently Healthy Dairy Cattle in Free State Province, South Africa
Source: Vet Sci. 2023 Oct 11;10(10):616. doi: 10.3390/vetsci10100616 (PMC10610705; doi:10.3390/vetsci10100616)
Supplement: Supplementary file 1 [file vetsci-10-00616-s001.zip › TableS2.xlsx]

## Sheet: Table S2
Otu	Kingdom	Phylum	Class	Order	Family	Genus	Species
ASV1	Bacteria	Bacteroidota	Bacteroidia	Flavobacteriales	Weeksellaceae	Chryseobacterium	hominis
ASV2	Bacteria	Bacteroidota	Bacteroidia	Flavobacteriales	Weeksellaceae	Chryseobacterium	hominis
ASV3	Bacteria	Bacteroidota	Bacteroidia	Flavobacteriales	Weeksellaceae	Chryseobacterium	hominis
ASV4	Bacteria	Bacteroidota	Bacteroidia	Flavobacteriales	Weeksellaceae	Chryseobacterium	hominis
ASV5	Bacteria	Bacteroidota	Bacteroidia	Flavobacteriales	Weeksellaceae	Chryseobacterium	hominis
